# Supplementary material for: An unique dataset for Christian sacral objects identification
Source: Data Brief. 2023 Apr 11;48:109137. doi: 10.1016/j.dib.2023.109137 (PMC10148089; doi:10.1016/j.dib.2023.109137)
Supplement: Supplementary file 1 [file mmc1.zip › mmc1.py]

import os
from os import listdir
from os.path import isfile, join


class fileSearcher:
    def __init__(self, path):
        self.path = path
        self.files = {}

    def searchFiles(self, curPath):
        if os.path.isdir(curPath) == True:
            print(curPath)
            files = [f for f in listdir(curPath) if isfile(join(curPath, f))]
            self.files[curPath] = files
            dirs = [f for f in listdir(curPath) if not isfile(join(curPath, f))]
            for d in dirs:
                print(d)
                self.searchFiles(curPath + "/" + d)

    def generateStats(self, outPutFileName, id):
        with open(outPutFileName, "w") as outFile:
            outFile.write(self.path+"\n")
            outFile.write("Adresář;Počet souborů;Id;Zpracovatel;\n")
            for d in self.files.keys():
                if (d == self.path):
                    continue
                # print(self.path)
                # print(d)
                d1 = d.replace(self.path + "/", "")
                # print(d1)
                dirs = d.split('/')
                dirs.remove("")
                # print(dirs)
                x = d1.split('_')
                if len(x) > 0:
                    # print(x[0])
                    s = d1 + ";" + str(len(self.files[d])) + ";" + id + "_" + x[0] + ";;"
                    print(s)
                    if len(x[0]) > 0:
                        outFile.write(s+"\n")
            outFile.close()
