# Supplementary material for: An unique dataset for Christian sacral objects identification
Source: Data Brief. 2023 Apr 11;48:109137. doi: 10.1016/j.dib.2023.109137 (PMC10148089; doi:10.1016/j.dib.2023.109137)
Supplement: Supplementary file 2 [file mmc2.zip › mmc2.py]

import sys
import csvMerger
import fileSearcher
import datasetMerger
import shutil
import os
from hachoir.parser import createParser
from hachoir.metadata import extractMetadata
from collections import defaultdict


def main():
    path = "/datastorage-1/Informační systém pro historické památky/Dokumenty/test"
    # path = "boletice.docx"
    # parameters
    if len(sys.argv) > 1:
        path = sys.argv[1]
    print("ISpHP Coverter v 1.0 - built 1")
    # convert docx files to json
    # conv = converter.converter(path)

    # REST API test
    # u = uploader.uploader("http://storyk.api.tralster.cz/v1/story/1")
    # u.execute()

    # merge cvs together
    # c = csvMerger.csvMerger(path, "all-merged.csv")
    # c.merge()

    # convert all json to csv
    # searchPath = "/datastorage-1/Informační systém pro historické památky/Upload/Karel Kibic_použitelné"
    # f = fileSearcher.fileSearcher(searchPath)
    # f.searchFiles(searchPath)
    # f.generateStats("kk-soubory-rozdeleni.csv","KK")

    outPutPath = "/datastorage-1/Informační systém pro historické památky/Upload/dataset.new"
    # generate dataset
    paths = ["/datastorage-1/Informační systém pro historické památky/Upload/Karel Kibic_použitelné",
             "/datastorage-1/Informační systém pro historické památky/Upload/Karel Kibic_doplneni",
             "/datastorage-1/Informační systém pro historické památky/Upload/KK_RB_Spolecne_Kostely/KK",
             "/datastorage-1/Informační systém pro historické památky/Upload/Radka Bunešová_použitelné",
             "/datastorage-1/Informační systém pro historické památky/Upload/Radka Bunešová_doplneni"
             #"/datastorage-1/Informační systém pro historické památky/Upload/KK_RB_Spolecne_Kostely/RB",
             ]
    errors = []
    for p in paths:
        print("Generuji dataset z adresare " + p)
        dPath = p + "/dataset"
        dm = datasetMerger.datasetMerger(p, dPath)
        dm.execute()
        for e in dm.errorList:
            errors.append(e)

    # combine everything together
    print("Vytvarim exportni dataset.")
    exOutputPath = "/datastorage-1/Informační systém pro historické památky/Upload/dataset-export";
    dm.eraseFilesInOutputDir(exOutputPath)
    outPutCsv = []
    outPutCsv.append("File Name;Category;Additional Info;Image width;Image height;Bits/pixel;Compression rate;")
    for k in dm.examples.keys():
        cat = dm.examples[k]
        catName = dm.categories[k]
        print(str(k) + " " + catName)
        num = 1
        for sPath in cat:
            #print(sPath)
            dPath = exOutputPath + "/" + str(k) + "_" + str(num) + ".png"
            #print(dPath)
            if os.path.isfile(sPath):
                shutil.copyfile(sPath, dPath)
                num = num + 1
                # file info
                parser = createParser(dPath)
                metadata = extractMetadata(parser).exportPlaintext()
                meta = defaultdict(defaultdict)
                for item in metadata:
                    if item.endswith(':'):
                        key = item[:-1]
                    else:
                        tag, value = item.split(': ')
                        tag = tag[2:]
                        value = value.replace(" pixels","")
                        value = value.replace("x","")
                        meta[tag] = value
                        #print(tag)
                        #print(value)
                s = str(k) + "_" + str(num) + ".png" + ";" + str(k) +";"+dm.categories[k]+";";
                s += meta["Image width"] +";"+meta["Image height"]+";"+meta["Bits/pixel"] +";"+meta["Compression rate"] +";"
                #s +=  meta["Compression"] + ";" + meta["Pixel format"] + ";"
                outPutCsv.append(s)
    outPutCsvName = exOutputPath + "/dataset.csv"
    with open(outPutCsvName, 'w') as fp:
        for item in outPutCsv:
            fp.write("%s\n" % item)
    print("Exportni dataset vytvoren.")

    print("Vytvarim vysledny dataset.")
    dm = datasetMerger.datasetMerger("","")
    dm.eraseFilesInOutputDir(outPutPath + "/Full")
    dm.eraseFilesInOutputDir(outPutPath + "/Detail")
    for p in paths:
        print("Presouvam data z adresare " + p + " do " + outPutPath)
        dm.moveFiles(p + "/dataset/Full", outPutPath + "/Full")
        dm.moveFiles(p + "/dataset/Detail", outPutPath + "/Detail")
    print("Export dokoncen.")


    if len(errors) > 0:
        print("Chyby:")
        for e in errors:
            print(e)

if __name__ == "__main__":
    main()
