# Supplementary material for: An unique dataset for Christian sacral objects identification
Source: Data Brief. 2023 Apr 11;48:109137. doi: 10.1016/j.dib.2023.109137 (PMC10148089; doi:10.1016/j.dib.2023.109137)
Supplement: Supplementary file 3 [file mmc3.zip]

Archive with 1 entries (1 files):
- mmc3.py
