# Supplementary material for: An unique dataset for Christian sacral objects identification
Source: Data Brief. 2023 Apr 11;48:109137. doi: 10.1016/j.dib.2023.109137 (PMC10148089; doi:10.1016/j.dib.2023.109137)
Supplement: Supplementary file 3 [file mmc3.zip › mmc3.py]

import os
from os import listdir
from os.path import isfile, join
import translator


class csvMerger:
    path = ""
    mergedFileName = ""
    categories = "";

    def __init__(self, path, mergedFileName="merged.csv", mergedOutputFileName="merged-output.csv"):
        self.path = path
        self.mergedFileName = mergedFileName
        self.mergedOutputFilneName = mergedOutputFileName

    def merge(self):
            if os.path.isdir(self.path) == True:
                # delete target file
                outFileName = self.path + "/" + self.mergedFileName
                if os.path.exists(outFileName):
                    os.remove(outFileName)
                # get all files in a directory
                files = [f for f in listdir(self.path) if isfile(join(self.path, f))]
                # print(files)
                firstFile = True
                values = []
                for f in files:
                    # nacteni souboru
                    self.fileName = self.path + "/" + f
                    if (self.fileName[-4:].upper() == ".CSV"):
                        print("Smichavam: " + f)
                        with open(self.fileName, "r") as inFile:
                            if firstFile == True:
                                values.append(inFile.readline().upper())
                                values.append(inFile.readline())
                                firstFile = False;
                            else:
                                l = inFile.readline()
                                if l.upper() == values[0]:
                                    values.append(inFile.readline())
                            inFile.close()
                # zapsani vysledku
                print("Generuji soubor: " + outFileName)
                with open(outFileName, "w") as outFile:
                    outFile.writelines(values)
                    outFile.close()
                #print(len(values))
                # konverze pro THD
                t = translator.translator()
                expVals = []
                categories = values[0].split(';')
                exportedCats =  "title_id;title_DE;title_CZ;latitude;longitude;Description_DE;Description_CZ;"
                exportedCats += "Native_language;Images;Address;Recommend_DE;Recommend_CZ;Popularity;View_Count;"
                exportedCats += "Count_Likes;Count_Dislikes;Event_Type;Architecture_Tags;Category;Tags;Downloads;"
                exportedCats += "Duration;Extent;Languagelevel;Level;Taregtaudience;Created_At;Updated_At;Isvideo;tags;"
                expVals.append(exportedCats+"\n")
                exportedCatsList = exportedCats.split(';')
                #print(exportedCatsList)
                for index in range (1, len(values)):
                    #print(index)
                    vals = values[index].split(';')
                    merge = {}
                    for i in range(0, len(categories)):
                        if len(categories[i]) > 3:
                            #print(categories[i] + "###" + vals[i])
                            merge[categories[i]] = vals[i]
                    #print(merge)
                    s = ""
                    for i in range(0, len(exportedCatsList)):
                        if exportedCatsList[i] == "title_CZ":
                            s += merge["OBJEKT"]
                        if exportedCatsList[i] == "title_DE":
                            s += t.translate(merge["OBJEKT"], "cs", "de")
                        if exportedCatsList[i]  == "latitude":
                            s += merge["ZEMЕPISNA SIRKA"]
                        if exportedCatsList[i] == "longitude":
                            s += merge["ZEMEPISNA DELKA"]
                        if exportedCatsList[i] == "Description_CZ":
                            s += merge["STAVEBNÍ FÁZE"]
                            #s += "\t" + merge["STAVEBNÍ PODOBA"]
                            #s += "\t" + merge["ZASAZENÍ DO KRAJINY A HISTORICKÝ VÝZNAM MÍSTA"]
                        if exportedCatsList[i] == "Description_DE":
                            s += t.translate(merge["STAVEBNÍ FÁZE"], "cs", "de")
                        if exportedCatsList[i] == "Address":
                            s +=  merge["LOKALITA"] + "," + merge["OKRES"] + "," + merge["KRAJ"]
                        s += ";"
                    print(s)
                    expVals.append(s+"\n")
                print(expVals)
                outFileName = self.path + "/" + self.mergedOutputFilneName
                if os.path.exists(outFileName):
                    os.remove(outFileName)
                print("Generuji soubor: " + outFileName)
                with open(outFileName, "w") as outFile:
                    outFile.writelines(expVals)
                    outFile.close()
