# Supplementary material for: An unique dataset for Christian sacral objects identification
Source: Data Brief. 2023 Apr 11;48:109137. doi: 10.1016/j.dib.2023.109137 (PMC10148089; doi:10.1016/j.dib.2023.109137)
Supplement: Supplementary file 4 [file mmc4.zip › mmc4.py]

import copy
import os
from os import listdir
from os.path import isfile, join
import json
import shutil


class searchedFile:
    basicDir = ""
    name = ""
    detailFiles = []
    jsonFile = ""
    jsonData = []

    def __init__(self):
        self.detailFiles.clear()

    # operator print
    def __repr__(self):
        return self.name


class datasetMerger:
    #  directory for searching
    curPath = ""
    # directory for output
    outPath = ""
    # file to process
    fullFiles = []
    detailFiles = []
    errorList = []
    # examples
    examples = {}
    categories = {}

    def __init__(self, curPath, outPath=""):
        self.curPath = curPath
        self.outPath = outPath

    def searchFiles(self):
        # find all possible directories for merging
        dirs = [f for f in listdir(self.curPath) if not isfile(join(self.curPath, f))]
        correctDirs = []
        for f in dirs:
            dirName = self.curPath + "/" + f + "/Vyrezy/"
            # print(dirName)
            if os.path.isdir(dirName + "Full") == True and os.path.isdir(dirName + "Detail") == True:
                correctDirs.append(f)
        # print(correctDirs)
        self.fullFiles.clear()
        self.detailFiles.clear()
        for cd in correctDirs:
            # obrazky
            # print("Obrazky:")
            dir = self.curPath + "/" + cd + "/Vyrezy/Full"
            # print(dir)
            files = [f for f in listdir(dir) if isfile(join(dir, f)) and "JSON" not in f[-4:].upper()]
            for f in files:
                sf = searchedFile()
                sf.basicDir = cd
                sf.name = f
                if os.path.isfile(dir + "/" + f + ".json"):
                    sf.jsonFile = f + ".json"
                    try:
                        with open(dir + "/" + f + ".json", encoding="windows-1250") as ff:
                            sf.jsonData = json.load(ff)
                            # kontrola obrazku v jsonu
                            wasError = False
                            oName = ""
                            # print (sf.jsonData["objects"])
                            for o in sf.jsonData["objects"]:
                                try:
                                    oName = self.curPath + "/" + cd + "/Vyrezy/Detail/" + o["imageFilePath"]
                                    #print(o["category"])
                                    # files to categories
                                    if o["category"] not in self.examples.keys():
                                       self.examples[o["category"]] = []
                                       # numbers to names
                                       self.categories[o["category"]] = o["additionalInfo"]
                                    self.examples[o["category"]].append(oName)
                                    # print(oName)
                                    if os.path.isfile(oName) == False:
                                        wasError = True
                                        err = "Chyba v souboru " + sf.jsonFile + ", soubor " + oName + " neexistuje!"
                                        print(err)
                                        self.errorList.append(err)
                                        break
                                except:
                                    err = "Chyba v souboru " + sf.jsonFile + "!"
                                    print(err)
                                    self.errorList.append(err)
                                    wasError = True
                                    break
                            if (wasError == False):
                                self.fullFiles.append(sf)
                    except:
                        err = "Chyba pri nacteni souboru " + dir + "/" + f + ".json"
                        print(err)
                        self.errorList.append(err)
                        continue

            # print(files)
            # vyrezy
            # print("Vyrezy:")
            dir = self.curPath + "/" + cd + "/Vyrezy/Detail"
            files = [f for f in listdir(dir) if isfile(join(dir, f)) and "JSON" not in f[-4:].upper()]
            for f in files:
                sf = searchedFile()
                sf.basicDir = cd
                sf.name = f
                self.detailFiles.append(sf)
            # print(files)

    def eraseOutputDir(self, outputDir):
        shutil.rmtree(outputDir)

    def eraseFilesInOutputDir(self, outputDir):
        files = os.listdir(outputDir)
        for f in files:
            os.remove(outputDir + "/" + f)

    def moveFiles(self, sPath, oPath):
        files = os.listdir(sPath)
        for f in files:
            try:
                shutil.move(os.path.join(sPath, f), oPath)
            except:
                continue

    def execute(self):
        # read files
        self.searchFiles()
        print("Obrazky:")
        print(self.fullFiles)
        print("Vyrezy:")
        print(self.detailFiles)

        # output dir
        outputDir = ""
        if self.outPath == "":
            outputDir = self.curPath + "/Output"
        else:
            outputDir = self.outPath
        self.eraseOutputDir(outputDir)
        # new output directory
        os.mkdir(outputDir)
        os.mkdir(outputDir + "/Full")
        os.mkdir(outputDir + "/Detail")
        # files to copy

        num = 1
        for f in self.fullFiles:
            # soubor neexistuje
            # print(f.name)
            # dName = outputDir + "/Full/" + str(num) + "_" + f.name
            dName = outputDir + "/Full/" + f.name
            # if os.path.isfile(dName) == False:
            sName = self.curPath + "/" + f.basicDir + "/Vyrezy/Full/" + f.name
            if f.jsonFile != "":
                shutil.copyfile(sName, dName)
                data = copy.deepcopy(f.jsonData)
                #data["sourcePictureFilePath"] = str(num) + "_" + f.name
                data["sourcePictureFilePath"] = f.name
                # lokace
                data["location"] = f.basicDir
                # all details
                errors = []
                for i in range(0, len(data["objects"])):
                    # try:
                    sdName = self.curPath + "/" + f.basicDir + "/Vyrezy/Detail/" + data["objects"][i][
                        "imageFilePath"]
                    #ddName = outputDir + "/Detail/" + str(num) + "_" + data["objects"][i]["imageFilePath"]
                    ddName = outputDir + "/Detail/" + data["objects"][i]["imageFilePath"]
                    # except:
                    #    print("Chyba v " + sName + " neexistuje objekt, json soubor je pravdepodobne nekorektni!!!")
                    #    continue
                    if os.path.isfile(sdName) == True:
                        shutil.copyfile(sdName, ddName)
                    else:
                        print("Json: " + f.jsonFile + " Soubor: " + data["objects"][i][
                            "imageFilePath"] + " z " + f.basicDir + " v /Detail neexistuje!")
                    #data["objects"][i]["imageFilePath"] = str(num) + "_" + data["objects"][i]["imageFilePath"]
                    # print(ddName)
                with open(dName + ".json", "w", encoding="utf-8") as of:
                    json.dump(data, of)
            else:
                print("K obrazku v " + sName + " neexistuje json soubor!")
            # print(len(data["objects"]))
            # f.jsonData

            # if os.path.isfile(sName+".json") == True:
            #    shutil.copyfile(sName+".json", dName+".json")
            # num = num + 1
            # x = f.jsonData
            # for x in f.jsonData:
            # if x == "objects":
            # print(f.jsonData[x])
        #if self.errorList.count() > 0:
        # print(f.jsonData['objects'])
        # print(f as searchedFile.name)
        # for data in x.jsonData["objects"]:
        #    print(data)
